# Supplementary material for: Effect of Limbal relaxing incisions during implantable collamer lens surgery
Source: BMC Ophthalmol. 2017 May 8;17:63. doi: 10.1186/s12886-017-0458-7 (PMC5422880; doi:10.1186/s12886-017-0458-7)
Supplement: Additional file 1: Figure S5a. — Corneal astigmatism distribution in 2 groups preoperatively. Figure S5b. Corneal astigmatism distribution in 2 group 1 month postoperatively. (ZIP 20 kb) [file 12886_2017_458_MOESM1_ESM.zip]

Archive with 2 entries (2 files):
- Figure 5 aR5.doc
- Figure 5 bR5.doc
